# Supplementary material for: Targeting FKBP51 prevents stress-induced preterm birth
Source: EMBO Mol Med. 2025 Mar 17;17(4):775–96. doi: 10.1038/s44321-025-00211-9 (PMC11982339; doi:10.1038/s44321-025-00211-9)
Supplement: Supplementary file 1 — Table EV1 [file 44321_2025_211_MOESM1_ESM.xlsx]

## Sheet: Legends
Table EV1: Ultraperformance liquid chromatography-tandem mass spectrometry results showing steroid metabolites in term decidual stromal cell cultures. 15dPGJ2 did not alter glucocorticoid, mineralocorticoid, androgen and estrogen or their metabolites levels in conditioned media supernatant obtained from term decidual stromal cell cultures treated with 10-8 M estradiol (E) ± 1 or 10 µM 15dPGJ2 (J2…

## Sheet: Table EV1
	E	E+1 μM J2	E+10 μM J2	E+P	E+P+	E+P+	E+R	E+R+	E+R+
					1 μM J2	10 μM J2		1 μM J2	10 μM J2
Glucocorticoids and metabolites
Cortisol	0.005± 0.001	0.005± 0.001	0.004± 0.001	0.004± 0.001	0.008± 0.0008	0.004± 0.001	0.008± 0.0002	0.008± 0.0006	0.004± 0.001
Corticosterone	0.003± 0.001	0.002± 0.0007	0.003± 0.001	0.002± 0.0003	0.003± 0.0008	0.001± 0.0004	0.002± 0.001	0.001± 0.0006	0.002± 0.0005
11deoxycortisol	0.13± 0.03	0.13± 0.02	0.13± 0.04	0.21± 0.05	0.14± 0.05	0.22± 0.04	0.17± 0.02	0.28± 0.07	0.16± 0.04
				0.05
11-deoxycorticosterone	0.015± 0.009	0.01± 0.007	0.009± 0.005	0.008± 0.002	0.0103± 0.003	0.010± 0.002	0.006± 0.002	0.006± 0.002	0.008± 0.003
Androgens and metabolites
Testesterone	0.09± 0.01	0.12± 0.02	0.13± 0.03	0.10± 0.03	0.11± 0.02	0.11± 0.02	0.11± 0.02	0.11± 0.02	0.12± 0.035
5α Dihydrotestesterone	0.016± 0.008	0.011± 0.005	0.010± 0.002	0.010± 0.003	0.004± 0.001	0.007± 0.002	0.009± 0.003	0.009± 0.003	0.006± 0.002
Dehydroepiandrosterone	0.05± 0.02	0.1± 0.04	0.1± 0.04	0.1± 0.03	0.09± 0.02	0.1± 0.03	0.1± 0.02	0.1± 0.02	0.1± 0.04
Mineralocorticoid and metabolites
Aldosterone	0.071± 0.01	0.074± 0.02	0.031± 0.006	0.022± 0.008	0.031± 0.01	0.022± 0.006	0.033± 0.01	0.035± 0.008	0.039± 0.006
Tetrahydro aldosterone	0.066± 0.006	0.058± 0.002	0.048± 0.01	0.060± 0.004	0.066± 0.004	0.074± 0.005	0.061± 0.005	0.062± 0.003	0.064± 0.006
Estrogen and metabolites
Estradiol	27.55± 10.52	28.29± 10.54	20.08± 4.91	29.23± 10.32	29.95± 9.93	21.26± 4.99	28.87± 10.44	30.13± 10.71	20.90± 4.92
Estrone-E1	28.64± 9.33	29.02± 9.43	23.38± 10.55	28.58± 9.62	27.16± 8.82	22.30± 9.81	29.85± 10.05	29.37± 9.39	24.37± 10.92
