# Supplementary material for: Targeting FKBP51 prevents stress-induced preterm birth
Source: EMBO Mol Med. 2025 Mar 17;17(4):775–96. doi: 10.1038/s44321-025-00211-9 (PMC11982339; doi:10.1038/s44321-025-00211-9)
Supplement: Supplementary file 3 — Source data Fig. 1 [file 44321_2025_211_MOESM3_ESM.zip]

Archive with 10 entries (9 files):
- Figure 1/
- Figure 1/Figure 1A relative levels of FKBP5  by qPCR.xlsx
- Figure 1/Figure 1B Immunoblot.tif
- Figure 1/Figure 1B relative levels of FKBP51 immunoblotting.xlsx
- Figure 1/Figure 1B whole immunoblots.tif
- Figure 1/Figure 1C relative levels of FKBP5 by qPCR.xlsx
- Figure 1/Figure 1D Immunoblot FKBP51.tif
- Figure 1/Figure 1E Immunoblot PR.tif
- Figure 1/Figure 1E IP whole immunoblots PR.tif
- Figure 1/Figure 1E numerical data of PR-FKBP51 interaction.xlsx
