# Supplementary material for: Targeting FKBP51 prevents stress-induced preterm birth
Source: EMBO Mol Med. 2025 Mar 17;17(4):775–96. doi: 10.1038/s44321-025-00211-9 (PMC11982339; doi:10.1038/s44321-025-00211-9)
Supplement: Supplementary file 3 — Source data Fig. 1 [file 44321_2025_211_MOESM3_ESM.zip › Figure 1/Figure 1A relative levels of FKBP5 by qPCR.xlsx]

## Sheet: Figure 1A
Figure 1A: FKBP5 fold change by qPCR	C	Dex	J2	Dex+J2	9N	Dex+9N	10N	Dex+10N
	1	13.096	1.086	6.106	2.0989	9.7557	1.6591	8.0458
	1.0285	11.9021	1.271	6.5198	2.1373	7.0821	1.3972	7.3899
	0.9715	9.8878	0.714	3.0708	1.1682	6.2546	0.8241	4.6799
Group	Size	Mean	Std Dev	Std. Error
C: Control	3	1	0.0285	0.0165
Dex: Dexamathasone	3	11.629	1.622	0.936
J2: 15dPGJ2	3	1.024	0.284	0.164
Dex+J2: Dex+15dPGJ2	3	5.232	1.883	1.087
9N: 9 N oleic acid	3	1.801	0.549	0.317
Dex+9N: Dex+ 9N	3	7.697	1.83	1.056
10N: 10 N oleic acid	3	1.293	0.427	0.247
Dex+10N: Dex+10N	3	6.705	1.784	1.03
