# Supplementary material for: Targeting FKBP51 prevents stress-induced preterm birth
Source: EMBO Mol Med. 2025 Mar 17;17(4):775–96. doi: 10.1038/s44321-025-00211-9 (PMC11982339; doi:10.1038/s44321-025-00211-9)
Supplement: Supplementary file 3 — Source data Fig. 1 [file 44321_2025_211_MOESM3_ESM.zip › Figure 1/Figure 1B relative levels of FKBP51 immunoblotting.xlsx]

## Sheet: Figure 1B
Figure 1B: FKBP51 relative levels after normalized to βactin	C	Dex	J2	Dex+J2	9N	Dex+9N	10N	Dex+10N
	0.2504	0.6041	0.2634	0.3921	0.3053	0.3077	0.2315	0.4059
	0.1129	0.7867	0.2454	0.4327	0.2229	0.5407	0.1162	0.6601
	0.2868	0.6237	0.0892	0.1137	0.357	0.447	0.2849	0.5967
Column	Size	Mean	Std Dev	Std. Error
C: Control	3	0.217	0.0917	0.053
Dex: Dexamathasone	3	0.671	0.1	0.0579
J2: 15dPGJ2	3	0.199	0.0958	0.0553
Dex+J2: Dex+15dPGJ2	3	0.313	0.174	0.1
9N: 9 N oleic acid	3	0.295	0.0677	0.0391
Dex+9N: Dex+ 9N	3	0.432	0.117	0.0677
10N: 10 N oleic acid	3	0.211	0.0862	0.0498
Dex+10N: Dex+10N	3	0.554	0.132	0.0764
