# Supplementary material for: Targeting FKBP51 prevents stress-induced preterm birth
Source: EMBO Mol Med. 2025 Mar 17;17(4):775–96. doi: 10.1038/s44321-025-00211-9 (PMC11982339; doi:10.1038/s44321-025-00211-9)
Supplement: Supplementary file 3 — Source data Fig. 1 [file 44321_2025_211_MOESM3_ESM.zip › Figure 1/Figure 1C relative levels of FKBP5 by qPCR.xlsx]

## Sheet: Figure 1C
Figure 1C: FKBP5 fold change by qPCR	E	EJ	EP	EPJ	ER	ERJ	Dex pretreated E	Dex pretreatedEJ	Dex pretreatedEP	Dex pretreatedEPJ	Dex pretreatedER	Dex pretreatedERJ
	1	0.9626	1.3976	0.6737	1.7607	0.9948	2.0244	1.5814	2.0935	1.6553	2.3903	1.4972
	1.0505	0.7203	0.9916	0.6668	1.0806	0.8313	1.6649	1.4259	2.2267	1.5075	1.9382	1.5262
	1	0.9495	0.8833	0.6474	1.003	0.6691	2.3841	1.1626	2.2996	1.2312	2.1573	1.0399
	0.9495	0.9194	1.6006	1.0689	1.3161	0.9052	3.0082	2.0366	3.1771	2.1104	3.3487	2.7594
	1	0.8292	0.8463	0.6469	0.7258	0.4056	1.9316	1.6553	3.8555	2.2698	2.7557	1.942
Non treated group	N	Mean	Std Dev	SEM			Dex pretreated group	N	Mean	Std Dev	SEM
Estradiol: E	5	1	0.0357	0.016			E-Dex	5	2.203	0.519	0.232
EJ : E+ 15dPGJ2	5	0.876	0.102	0.0454			EJ-Dex	5	1.572	0.321	0.143
EP: E+ Progesterone	5	1.144	0.336	0.15			EP-Dex	5	2.73	0.76	0.34
EPJ : E+ P+ 15dPGJ2	5	0.741	0.184	0.0822			EPJ-Dex	5	1.755	0.429	0.192
ER: E+ R5020	5	1.177	0.388	0.174			ER-Dex	5	2.518	0.554	0.248
ERJ: E+R+ 15dPGJ2	5	0.761	0.232	0.104			ERJ-Dex	5	1.753	0.647	0.289
