# Supplementary material for: Targeting FKBP51 prevents stress-induced preterm birth
Source: EMBO Mol Med. 2025 Mar 17;17(4):775–96. doi: 10.1038/s44321-025-00211-9 (PMC11982339; doi:10.1038/s44321-025-00211-9)
Supplement: Supplementary file 3 — Source data Fig. 1 [file 44321_2025_211_MOESM3_ESM.zip › Figure 1/Figure 1E numerical data of PR-FKBP51 interaction.xlsx]

## Sheet: Figure 1E
Figure 2A: FKBP5 fold change	E	EJ	EP	EPJ	ER	ERJ	Dex pretreated E	Dex pretreatedEJ	Dex pretreatedEP	Dex pretreatedEPJ	Dex pretreatedER	Dex pretreatedERJ		Figure 1E: PR-FKBP5 interaction (%)	Cytoplasmic E	CytoplasmicEJ	Cytoplasmic EP	Cytoplasmic EPJ	Cytoplasmic ER	Cytoplasmic ERJ	Nuclear E	Nuclear EJ	Nuclear EP	Nuclear EPJ	Nuclear ER	Nuclear ERJ
	1	0.9626	1.3976	0.6737	1.7607	0.9948	2.0244	1.5814	2.0935	1.6553	2.3903	1.4972			100	94.231	134.615	73.077	44.231	40.385	90.385	58.538	84.615	40.615	101.923	75
	1.0505	0.7203	0.9916	0.6668	1.0806	0.8313	1.6649	1.4259	2.2267	1.5075	1.9382	1.5262			100	72.464	84.058	73.913	23.188	18.841	60.87	50.725	60.87	45.275	85.261	66.116
	1	0.9495	0.8833	0.6474	1.003	0.6691	2.3841	1.1626	2.2996	1.2312	2.1573	1.0399			100	65.766	81.081	51.351	9.009	8.108	40.541	46.847	41.532	25.928	86.486	69.072
	0.9495	0.9194	1.6006	1.0689	1.3161	0.9052	3.0082	2.0366	3.1771	2.1104	3.3487	2.7594			100	53.333	98.889	73.333	15.556	17.778	66.667	66.667	58.889	41.333	66.667	65.778
	1	0.8292	0.8463	0.6469	0.7258	0.4056	1.9316	1.6553	3.8555	2.2698	2.7557	1.942			100	76.471	80.882	39.706	17.647	17.647	50	29.687	45.312	32.625	71.875	56.25
														CYTOPLASMIC	N	Mean	Std Dev	SEM			NUCLEAR	N	Mean	Std Dev	Std. Error
Group Name	N	Mean	Std Dev	SEM			Group Name	N	Mean	Std Dev	SEM			Estradiol: E	5	100	0	0			Estradiol: E	5	61.693	18.926	8.464
Estradiol: E	5	1	0.0357	0.016			E-Dex	5	2.203	0.519	0.232			EJ : E+ 15dPGJ2	5	72.453	15.006	6.711			EJ : E+ 15dPGJ2	5	50.493	13.897	6.215
EJ : E+ 15dPGJ2	5	0.876	0.102	0.0454	1.14155		EJ-Dex	5	1.572	0.321	0.143			EP: E+ Progesterone	5	95.905	22.876	10.23			EP: E+ Progesterone	5	58.244	16.95	7.58
EP: E+ Progesterone	5	1.144	0.336	0.15			EP-Dex	5	2.73	0.76	0.34			EPJ : E+ P+ 15dPGJ2	5	62.276	15.836	7.082			EPJ : E+ P+ 15dPGJ2	5	37.155	7.777	3.478
EPJ : E+ P+ 15dPGJ2	5	0.741	0.184	0.0822	1.54386		EPJ-Dex	5	1.755	0.429	0.192			ER: E+ R5020	5	21.926	13.461	6.02			ER: E+ R5020	5	82.442	13.823	6.182
ER: E+ R5020	5	1.177	0.388	0.174			ER-Dex	5	2.518	0.554	0.248			ERJ: E+R+ 15dPGJ2	5	20.552	11.909	5.326			ERJ: E+R+ 15dPGJ2	5	66.443	6.793	3.038
ERJ: E+R+ 15dPGJ2	5	0.761	0.232	0.104	1.54665		ERJ-Dex	5	1.753	0.647	0.289
(Student-Newman-Keuls Method) : (P = <0.001)
Normality Test:	Failed	(P < 0.050)
Comparison	Diff of Ranks	q	P<0.05
E2 vs EJ	40	5.908	Yes
EP vs EPJ	68	4.132	Yes
ER vs ERJ	81	4.922	Yes
E-Dex vs EJ-Dex	57	4.309	Yes
EP-Dex vs EPJ-Dex	66	4.989	Yes
ER-Dex vs ERJ-Dex	68	5.14	Yes
E-Dex vs E2	134	5.848	Yes
EP-Dex vs EP	158	6.044	Yes
ER-Dex vs EP	151	6.59	Yes
EJ-Dex vs EJ	117	7.109	Yes
EPJ-Dex vs EPJ	160	5.448	Yes
ERJ-Dex vs ERJ	144	6.285	Yes
EP-Dex vs EPJ	226	5.787	Yes
EP-Dex vs ERJ	219	6.113	Yes
EP-Dex vs EJ	204	6.258	Yes
EP-Dex vs E2	164	5.584	Yes
EP-Dex vs ER	138	6.023	Yes
EP-Dex vs EJ-Dex	87	4.42	Yes
EP-Dex vs ERJ-Dex	75	4.557	Yes
ER-Dex vs EPJ	219	6.113	Yes
ER-Dex vs ERJ	212	6.504	Yes
ER-Dex vs EJ	197	6.708	Yes
ER-Dex vs E2	157	6.006	Yes
ER-Dex vs ER	131	6.655	Yes
ER-Dex vs EJ-Dex	80	4.861	Yes
ER-Dex vs EPJ-Dex	59	5.9	Yes
E-Dex vs EPJ	196	6.013	Yes
E-Dex vs ERJ	189	6.435	Yes
E-Dex vs EJ	174	6.656	Yes
E-Dex vs EP	128	6.502	Yes
E-Dex vs ER	108	6.563	Yes
E-Dex vs ERJ-Dex	45	4.5	Yes
E-Dex vs EPJ-Dex	36	5.318	Yes
EPJ-Dex vs ERJ	153	5.853	Yes
EPJ-Dex vs EJ	138	6.023	Yes
EPJ-Dex vs E2	98	4.978	Yes
EPJ-Dex vs EP	92	5.59	Yes
EPJ-Dex vs ER	72	5.443	Yes
ERJ-Dex vs EPJ	151	5.776	Yes
ERJ-Dex vs EJ	129	6.553	Yes
ERJ-Dex vs E2	89	5.408	Yes
ERJ-Dex vs EP	83	6.274	Yes
ERJ-Dex vs ER	63	6.3	Yes
EJ-Dex vs EPJ	139	6.066	Yes
EJ-Dex vs ERJ	132	6.706	Yes
EJ-Dex vs E2	77	5.821	Yes
EJ-Dex vs EP	71	7.1	Yes
EJ-Dex vs ER	51	7.533	Yes
ER vs EPJ	88	4.47	Yes
ER vs EJ	66	4.989	Yes
EP vs ERJ	61	4.611	Yes
EP vs EJ	46	4.6	Yes
E2 vs EPJ	62	4.687	Yes
E2 vs ERJ	55	5.5	Yes
ERJ-Dex vs EJ-Dex	12	1.773	Do Not Test
ER vs E2	26	2.6	No
ER vs EP	20	2.954	Do Not Test
EP vs E2	6	0.886	Do Not Test
EP-Dex vs E-Dex	30	3	No
EP-Dex vs ER-Dex	7	1.034	Do Not Test
ER-Dex vs E-Dex	23	3.397	Do Not Test
EPJ-Dex vs EJ-Dex	21	2.1	No
EPJ-Dex vs ERJ-Dex	9	1.329	Do Not Test
