# Supplementary material for: Targeting FKBP51 prevents stress-induced preterm birth
Source: EMBO Mol Med. 2025 Mar 17;17(4):775–96. doi: 10.1038/s44321-025-00211-9 (PMC11982339; doi:10.1038/s44321-025-00211-9)
Supplement: Supplementary file 4 — Source data Fig. 2 [file 44321_2025_211_MOESM4_ESM.zip]

Archive with 7 entries (6 files):
- Figure 2/
- Figure 2/Figure 2A relative levels of IL1B by qPCR.xlsx
- Figure 2/Figure 2B relative levels of OXTR by qPCR.xlsx
- Figure 2/Figure 2C relative levels of IL1B by qPCR.xlsx
- Figure 2/Figure 2D relative levels of OXTR by qPCR.xlsx
- Figure 2/Figure 2E relative levels of PTGS2 by qPCR.xlsx
- Figure 2/Figure 2F concentration number of PGF2a by ELISA.xlsx
