# Supplementary material for: Targeting FKBP51 prevents stress-induced preterm birth
Source: EMBO Mol Med. 2025 Mar 17;17(4):775–96. doi: 10.1038/s44321-025-00211-9 (PMC11982339; doi:10.1038/s44321-025-00211-9)
Supplement: Supplementary file 4 — Source data Fig. 2 [file 44321_2025_211_MOESM4_ESM.zip › Figure 2/Figure 2A relative levels of IL1B by qPCR.xlsx]

## Sheet: Figure 2A
Figure 2A: IL1B fold change by qPCR	E	EJ	EP	EPJ	ER	ERJ	Dex pretreated E	Dex pretreatedEJ	Dex pretreatedEP	Dex pretreatedEPJ	Dex pretreatedER	Dex pretreatedERJ
	1	0.1876	0.8121	0.119	1.1038	0.1602	0.7554	0.106	0.9723	0.0751	0.6622	0.0705
	1.0479	0.3101	1.3522	0.373	1.2303	0.4877	1.0029	0.1413	1.109	0.2012	1.0547	0.1258
	1	0.5913	0.815	0.2071	0.8904	0.2551	0.2194	0.0788	0.2005	0.0617	0.2556	0.1011
	0.9521	0.4323	1.0639	0.4774	1.2458	0.4251	0.2368	0.1009	0.1999	0.1152	0.2293	0.1138
	1	0.1035	1.0596	0.2808	0.8937	0.1077	0.5969	0.0373	0.4561	0.0544	0.5268	0.0164
Non-treated	N	Mean	Std Dev	SEM			DEX pretreated	N	Mean	Std Dev	SEM
Estradiol: E	5	1	0.0339	0.0152			E-Dex	5	0.562	0.338	0.151
EJ : E+ 15dPGJ2	5	0.325	0.194	0.0868			EJ-Dex	5	0.0929	0.0383	0.0171
EP: E+ Progesterone	5	1.021	0.223	0.0998			EP-Dex	5	0.588	0.429	0.192
EPJ : E+ P+ 15dPGJ2	5	0.291	0.14	0.0625			EPJ-Dex	5	0.102	0.0605	0.027
ER: E+ R5020	5	1.073	0.174	0.0778			ER-Dex	5	0.546	0.338	0.151
ERJ: E+R+ 15dPGJ2	5	0.287	0.165	0.0737			ERJ-Dex	5	0.0855	0.0438	0.0196
