# Supplementary material for: Targeting FKBP51 prevents stress-induced preterm birth
Source: EMBO Mol Med. 2025 Mar 17;17(4):775–96. doi: 10.1038/s44321-025-00211-9 (PMC11982339; doi:10.1038/s44321-025-00211-9)
Supplement: Supplementary file 4 — Source data Fig. 2 [file 44321_2025_211_MOESM4_ESM.zip › Figure 2/Figure 2B relative levels of OXTR by qPCR.xlsx]

## Sheet: Figure 2B
Figure 2B: OXTR fold change by qPCR	E	EJ	EP	EPJ	ER	ERJ	Dex pretreated E	Dex pretreatedEJ	Dex pretreatedEP	Dex pretreatedEPJ	Dex pretreatedER	Dex pretreatedERJ
	1	0.3571	0.9785	0.2594	0.9065	0.3004	1.5083	0.545	1.3932	0.4691	1.3113	0.4159
	1.0562	0.339	0.949	0.4182	1.2056	0.3846	0.6869	0.2246	0.8444	0.3056	0.6014	0.2378
	0.9438	0.6044	0.9756	0.1902	0.7511	0.1855	0.5773	0.1406	0.5229	0.1204	0.4937	0.1133
	1	0.3104	0.9606	0.2874	0.8	0.2811	1.3916	0.3212	0.8571	0.3201	1.276	0.4128
	1	0.2392	0.7104	0.2048	0.8649	0.1152	1.3712	0.1005	1.3335	0.2754	1.2196	0.4503
Non-treated	N	Mean	Std Dev	SEM			Dex-pretreated	Size	Mean	Std Dev	Std. Error
Estradiol: E	5	1	0.0397	0.0178			E-Dex	5	1.107	0.438	0.196
EJ : E+ 15dPGJ2	5	0.37	0.139	0.0619			EJ-Dex	5	0.266	0.177	0.0793
EP: E+ Progesterone	5	0.915	0.115	0.0514			EP-Dex	5	0.99	0.367	0.164
EPJ : E+ P+ 15dPGJ2	5	0.272	0.0908	0.0406			EPJ-Dex	5	0.298	0.124	0.0556
ER: E+ R5020	5	0.906	0.178	0.0796			ER-Dex	5	0.98	0.398	0.178
ERJ: E+R+ 15dPGJ2	5	0.253	0.105	0.0468			ERJ-Dex	5	0.326	0.145	0.0648
