# Supplementary material for: Targeting FKBP51 prevents stress-induced preterm birth
Source: EMBO Mol Med. 2025 Mar 17;17(4):775–96. doi: 10.1038/s44321-025-00211-9 (PMC11982339; doi:10.1038/s44321-025-00211-9)
Supplement: Supplementary file 4 — Source data Fig. 2 [file 44321_2025_211_MOESM4_ESM.zip › Figure 2/Figure 2C relative levels of IL1B by qPCR.xlsx]

## Sheet: Figure 2C
Figure 2C: IL1B fold change	C	0.1 μM 15dPGJ2	1 μM 15dPGJ2	2.5 μM 15dPGJ2	5 μM 15dPGJ2	10 μM 15dPGJ2
	1	0.5804	0.5735	0.4706	0.195	0.0707
	0.987	0.9162	0.7035	0.1946	0.1801	0.0818
	1.1	1.15	0.8033	0.7028	0.268	0.179
Column	Size	Mean	Std Dev	Std. Error
Control (C)	3	1.029	0.0618	0.0357
0.1 μM 15dPGJ2	3	0.882	0.286	0.165
1 μM 15dPGJ2	3	0.693	0.115	0.0665
2.5 μM 15dPGJ2	3	0.456	0.254	0.147
5 μM 15dPGJ2	3	0.214	0.047	0.0272
10 μM 15dPGJ2	3	0.11	0.0596	0.0344
