# Supplementary material for: Targeting FKBP51 prevents stress-induced preterm birth
Source: EMBO Mol Med. 2025 Mar 17;17(4):775–96. doi: 10.1038/s44321-025-00211-9 (PMC11982339; doi:10.1038/s44321-025-00211-9)
Supplement: Supplementary file 4 — Source data Fig. 2 [file 44321_2025_211_MOESM4_ESM.zip › Figure 2/Figure 2D relative levels of OXTR by qPCR.xlsx]

## Sheet: Figure 2D
Figure 2D: OXTR fold change	C	0.1 μM 15dPGJ2	1 μM 15dPGJ2	2.5 μM 15dPGJ2	5 μM 15dPGJ2	10 μM 15dPGJ2
	1	0.5088	0.5443	0.6458	0.2458	0.1749
	1.134	0.6984	0.7673	0.2683	0.3886	0.2615
	0.98	1.1666	0.7348	0.6308	0.3577	0.4061
Group Name	N	Mean	Std Dev	SEM
Control (C)	3	1.038	0.0837	0.0483
0.1 μM 15dPGJ2	3	0.791	0.339	0.195
1 μM 15dPGJ2	3	0.682	0.12	0.0696
2.5 μM 15dPGJ2	3	0.515	0.214	0.123
5 μM 15dPGJ2	3	0.331	0.0751	0.0434
10 μM 15dPGJ2	3	0.281	0.117	0.0674
