# Supplementary material for: Targeting FKBP51 prevents stress-induced preterm birth
Source: EMBO Mol Med. 2025 Mar 17;17(4):775–96. doi: 10.1038/s44321-025-00211-9 (PMC11982339; doi:10.1038/s44321-025-00211-9)
Supplement: Supplementary file 4 — Source data Fig. 2 [file 44321_2025_211_MOESM4_ESM.zip › Figure 2/Figure 2E relative levels of PTGS2 by qPCR.xlsx]

## Sheet: Figure 2E
Figure 2E: PTGS2 fold change	E	EJ	EP	EPJ	ER	ERJ
	1	0.7014	1.1682	0.3908	1.1677	0.4007
	1.0503	0.4008	1.1942	0.3458	1.3111	0.3627
	0.9497	0.67	0.995	0.4936	0.9134	0.643
	1	0.7685	1.1935	0.8417	1.1238	0.8992
Group Name	N	Mean	Std Dev	SEM
Estradiol: E	4	1	0.0411	0.0205
EJ : E+ 15dPGJ2	4	0.635	0.162	0.0808
EP: E+ Progesterone	4	1.138	0.0959	0.048
EPJ : E+ P+ 15dPGJ2	4	0.518	0.224	0.112
ER: E+ R5020	4	1.129	0.164	0.0822
ERJ: E+R+ 15dPGJ2	4	0.576	0.248	0.124
