# Supplementary material for: Targeting FKBP51 prevents stress-induced preterm birth
Source: EMBO Mol Med. 2025 Mar 17;17(4):775–96. doi: 10.1038/s44321-025-00211-9 (PMC11982339; doi:10.1038/s44321-025-00211-9)
Supplement: Supplementary file 4 — Source data Fig. 2 [file 44321_2025_211_MOESM4_ESM.zip › Figure 2/Figure 2F concentration number of PGF2a by ELISA.xlsx]

## Sheet: Figure 2F
Figure 2F: PGF2α levels (pg/ml)	E	EJ	EP	EPJ	ER	ERJ
	201.014	58.438	127.84	34.771	151.577	44.977
	76.359	26.581	67.67	28.107	74.528	43.746
	84.901	27.135	80.462	25.428	60.522	34.61
	180.522	49.433	190.342	51.261	220.155	55.327
	250.391	152.331	187.171	103.697	267.699	104.572
Column	Size	Mean	Std Dev	Std. Error
Estradiol: E	5	158.637	75.664	33.838
EJ : E+ 15dPGJ2	5	62.784	51.955	23.235
EP: E+ Progesterone	5	130.697	57.556	25.74
EPJ : E+ P+ 15dPGJ2	5	48.653	32.369	14.476
ER: E+ R5020	5	154.896	89.944	40.224
ERJ: E+R+ 15dPGJ2	5	56.646	27.779	12.423
