# Supplementary material for: Targeting FKBP51 prevents stress-induced preterm birth
Source: EMBO Mol Med. 2025 Mar 17;17(4):775–96. doi: 10.1038/s44321-025-00211-9 (PMC11982339; doi:10.1038/s44321-025-00211-9)
Supplement: Supplementary file 5 — Source data Fig. 3 [file 44321_2025_211_MOESM5_ESM.zip]

Archive with 3 entries (2 files):
- Figure 3/
- Figure 3/Figure 3A concentration number of progesterone by MS.xlsx
- Figure 3/Figure 3B concentration number of 20a-OHP4 by MS.xlsx
