# Supplementary material for: Targeting FKBP51 prevents stress-induced preterm birth
Source: EMBO Mol Med. 2025 Mar 17;17(4):775–96. doi: 10.1038/s44321-025-00211-9 (PMC11982339; doi:10.1038/s44321-025-00211-9)
Supplement: Supplementary file 5 — Source data Fig. 3 [file 44321_2025_211_MOESM5_ESM.zip › Figure 3/Figure 3A concentration number of progesterone by MS.xlsx]

## Sheet: Figure 3A
Figure 3A: Progesterone levels (ng/ml)	E	EJ 1μM	EJ 10μM	EP	EPJ 1μM	EPJ 10μM	ER	ERJ 1 μM	ERJ 10μM
	0.3177	0.7579	0.4622	101.589	103.862	40.8046	7.4437	2.7659	2.6243
	1.2866	0.8986	0.7266	65.4518	71.1942	61.8898	5.8479	2.632	1.6818
	1.2591	0.8998	0.7558	76.2632	78.8762	31.1018	3.5976	1.9411	1.3136
	0.8958	0.7397	0.6573	96.6208	102.762	95.004	8.2688	4.0055	2.291
	1.7302	1.3619	1.0554	78.5416	77.9187	68.7411	5.809	2.8057	1.8868
	1.3159	1.0269	0.9305	102.846	108.623	111.507	11.1083	4.326	5.4587
Column	N	Mean	Std Dev	Std. Error
Estradiol: E	6	1.134	0.48	0.196
EJ 1 μM : E+ 1 μM 15dPGJ2	6	0.947	0.229	0.0934
J 10 μM : E+ 10 μM 15dPGJ2	6	0.765	0.208	0.085
EP: E+ Progesterone	6	86.885	15.541	6.344
EPJ 1 μM : E+ P+ 1 μM 15dPGJ2	6	90.539	16.269	6.642
EPJ 10 μM : E+ P+ 10 μM 15dPGJ2	6	68.175	30.857	12.597
ER: E+ R5020	6	7.013	2.569	1.049
ERJ 1 μM : E+R+ 1 μM 15dPGJ2	6	3.079	0.903	0.369
ERJ 10 μM : E+R+ 10 μM 15dPGJ2	6	2.543	1.5	0.613
