# Supplementary material for: Targeting FKBP51 prevents stress-induced preterm birth
Source: EMBO Mol Med. 2025 Mar 17;17(4):775–96. doi: 10.1038/s44321-025-00211-9 (PMC11982339; doi:10.1038/s44321-025-00211-9)
Supplement: Supplementary file 5 — Source data Fig. 3 [file 44321_2025_211_MOESM5_ESM.zip › Figure 3/Figure 3B concentration number of 20a-OHP4 by MS.xlsx]

## Sheet: Figure 3B
Figure 3B: 20α-OHP4 levels (ng/ml)	E	EJ 1μM	EJ 10μM	EP	EPJ 1μM	EPJ 10μM	ER	ERJ 1 μM	ERJ 10μM
	0.6957	0.8061	0.6109	4.6416	5.1018	2.8701	0.7918	0.5462	0.618
	0.5129	0.4905	0.5232	5.8315	6.0181	7.571	0.8101	0.5839	0.4779
	0.5218	0.4713	0.3956	5.0132	5.3973	4.3696	0.6162	0.4644	0.4383
	0.4151	0.4025	0.3847	2.3717	2.8509	3.5731	0.5105	0.4254	0.4488
	0.3944	0.3524	0.3783	5.3994	6.6916	7.9531	0.7226	0.5395	0.4452
	0.4421	0.3675	0.3886	4.0421	3.3762	7.1489	0.4545	0.4566	0.394
Column	Size	Mean	Std Dev	Std. Error
Estradiol: E	6	0.497	0.11	0.0449
EJ 1 μM : E+ 1 μM 15dPGJ2	6	0.482	0.168	0.0687
J 10 μM : E+ 10 μM 15dPGJ2	6	0.447	0.0973	0.0397
EP: E+ Progesterone	6	4.55	1.232	0.503
EPJ 1 μM : E+ P+ 1 μM 15dPGJ2	6	4.906	1.501	0.613
EPJ 10 μM : E+ P+ 10 μM 15dPGJ2	6	5.581	2.231	0.911
ER: E+ R5020	6	0.651	0.148	0.0605
ERJ 1 μM : E+R+ 1 μM 15dPGJ2	6	0.503	0.0623	0.0254
ERJ 10 μM : E+R+ 10 μM 15dPGJ2	6	0.47	0.0772	0.0315
