# Supplementary material for: Targeting FKBP51 prevents stress-induced preterm birth
Source: EMBO Mol Med. 2025 Mar 17;17(4):775–96. doi: 10.1038/s44321-025-00211-9 (PMC11982339; doi:10.1038/s44321-025-00211-9)
Supplement: Supplementary file 6 — Source data Fig. 4 [file 44321_2025_211_MOESM6_ESM.zip]

Archive with 7 entries (6 files):
- Figure 4/
- Figure 4/Figure 4A numerical data of gestational days.xlsx
- Figure 4/Figure 4B numerical data of % of PTB term post term.xlsx
- Figure 4/Figure 4C Percentage of livebirt stillbirth.xlsx
- Figure 4/Figure 4D numerical data of litter size.xlsx
- Figure 4/Figure 4E numerical data of birth weigth.xlsx
- Figure 4/Figure 4F numerical data of  birth weigth.xlsx
