# Supplementary material for: Targeting FKBP51 prevents stress-induced preterm birth
Source: EMBO Mol Med. 2025 Mar 17;17(4):775–96. doi: 10.1038/s44321-025-00211-9 (PMC11982339; doi:10.1038/s44321-025-00211-9)
Supplement: Supplementary file 6 — Source data Fig. 4 [file 44321_2025_211_MOESM6_ESM.zip › Figure 4/Figure 4A numerical data of gestational days.xlsx]

## Sheet: Figure 4A
Figure 4A: Gestaional Length (day)	NST	ST	ST+J2	ST+P4	ST+P4+J2	ST+R	ST+R+J2
NST: Nonstress control	18.9583	18.7499	19	18.9583	18.916	19.2083	20.0833
ST: Stress	19.0416	18.6249	19	19.7499	18.916	18.9583	19.0416
ST+J2: ST+ 20 ug 15dPGJ2	19.0833	18.7499	18.9166	19	19.3749	18.8917	19
ST+P4: ST+0.2 mg Progesterone	19	18.6666	19	19.083	19.4583	18.9583	20.749
ST+R: ST+ 0..2 mg/E15 R5020	20.0416	18.6249	19.7499	19.2499	19.9583	19.6666	22
	19.1666	18.7499	18.8749	19.083	20.499	21.67	20.9583
	19.0416	18.6249	19	19.083	20.3749	19.25	22
	19.2083	18.666	18.9583	19.0416	19.0833	19.5833	19.6249
	19	18.7499	18.9583	18.9583	20	21.6249	19.1666
	19.5166	18.9166	19	19.1249	19.5833	19	22
	19.1666	18.6249	19.3749	19.1249	19.2083	18.95	18.9583
	19.6249	18.6249	19.3749	19.0833	20.499	18.75	19.5
			19.1666	19.1249	19.4583	20.5	20.4166
							19.25
Column	Size	Mean	Std Dev	Std. Error
NST	12	19.237	0.327	0.0944
ST	12	18.698	0.0891	0.0257
ST+J2	13	19.106	0.25	0.0694
ST+P4	13	19.128	0.202	0.0561
ST+J2+P4	13	19.641	0.572	0.159
R E15-9 am 0.2 mg	13	19.616	1.013	0.281
ST+R5020 E15+J2	14	20.196	1.169	0.312
