# Supplementary material for: Targeting FKBP51 prevents stress-induced preterm birth
Source: EMBO Mol Med. 2025 Mar 17;17(4):775–96. doi: 10.1038/s44321-025-00211-9 (PMC11982339; doi:10.1038/s44321-025-00211-9)
Supplement: Supplementary file 6 — Source data Fig. 4 [file 44321_2025_211_MOESM6_ESM.zip › Figure 4/Figure 4B numerical data of % of PTB term post term.xlsx]

## Sheet: Figure 4B
Figure 4B: Percentage of PTB, term and post-term		PTB %	Term %	Post-term %			Gestational day	NST	ST	ST+J2	ST+P4	ST+P4+J2	ST+R	ST+R+J2
Preterm birth (PTB)< 19	NST (n=12)	8.33 (n=1)	83.33 (n=10)	8.33 (n=1)				18.9583	18.7499	19	18.9583	18.916	19.2083	20.0833
Term ≥19 -≤19.75	ST (n=12)	100 (n=12)	0	0				19.0416	18.6249	19	19.7499	18.916	18.9583	19.0416
Post-term >19.75	ST+J2 (n=13)	30.77 (n=4)	69.23 (n=9)	0				19.0833	18.7499	18.9166	19	19.3749	18.8917	19
	ST+P4 (n=13)	15.4 (n=2)	84.6 (n=11)	0				19	18.6666	19	19.083	19.4583	18.9583	20.749
	ST+P4+J2 (n=13)	15.4 (n=2)	46.15 (n=6)	38.46 (n=5)				20.0416	18.6249	19.7499	19.2499	19.9583	19.6666	22
	ST+R (n=13)	38.46 (n=5)	38.46 (n=5)	23.07 (n=3)				19.1666	18.7499	18.8749	19.083	20.499	21.67	20.9583
	ST+R+J2 (n=14)	7.14 (n=1)	42.85 (n=6)	50 (n=7)				19.0416	18.6249	19	19.083	20.3749	19.25	22
								19.2083	18.666	18.9583	19.0416	19.0833	19.5833	19.6249
% of PTB, term or post term								19	18.7499	18.9583	18.9583	20	21.6249	19.1666
calculated based on gestational days								19.5166	18.9166	19	19.1249	19.5833	19	22
								19.1666	18.6249	19.3749	19.1249	19.2083	18.95	18.9583
NST: Nonstress control								19.6249	18.6249	19.3749	19.0833	20.499	18.75	19.5
ST: Stress										19.1666	19.1249	19.4583	20.5	20.4166
ST+J2: ST+ 20 ug 15dPGJ2														19.25
ST+P4: ST+0.2 mg Progesterone
ST+R: ST+ 0..2 mg/E15 R5020
