# Supplementary material for: Targeting FKBP51 prevents stress-induced preterm birth
Source: EMBO Mol Med. 2025 Mar 17;17(4):775–96. doi: 10.1038/s44321-025-00211-9 (PMC11982339; doi:10.1038/s44321-025-00211-9)
Supplement: Supplementary file 6 — Source data Fig. 4 [file 44321_2025_211_MOESM6_ESM.zip › Figure 4/Figure 4C Percentage of livebirt stillbirth.xlsx]

## Sheet: Figure 4C
Figure 4C: Percentage of livebirth/ stillbirth		Livebirth %	Stillbirth/dysctocia %				Delivery time	NST	ST	ST+J2	ST+P4	ST+P4+J2	ST+R	ST+R+J2
	NST (n=12)	100	0					18.9583	18.7499	19	18.9583	18.916	19.2083	20.0833
% of livebirth or stillbirth or dysctocia	ST (n=12)	100	0					19.0416	18.6249	19	19.7499	18.916	18.9583	19.0416
calculated based on outcome during delivery time	J2 (n=13)	100	0					19.0833	18.7499	18.9166	19	19.3749	18.8917	19
	P4 (n=13)	100	0					19	18.6666	19	19.083	19.4583	18.9583	20.749
	P4+J2 (n=13)	100	0					20.0416	18.6249	19.7499	19.2499	19.9583	19.6666	22
	R (n=13)	77 (n=10)	23 (n=3)					19.1666	18.7499	18.8749	19.083	20.499	21.67	20.9583
	R+J2 (n=14)	57.14 (n=8)	42.85 (n=6)					19.0416	18.6249	19	19.083	20.3749	19.25	22
								19.2083	18.666	18.9583	19.0416	19.0833	19.5833	19.6249
NST: Nonstress control								19	18.7499	18.9583	18.9583	20	21.6249	19.1666
ST: Stress								19.5166	18.9166	19	19.1249	19.5833	19	22
ST+J2: ST+ 20 ug 15dPGJ2								19.1666	18.6249	19.3749	19.1249	19.2083	18.95	18.9583
ST+P4: ST+0.2 mg Progesterone								19.6249	18.6249	19.3749	19.0833	20.499	18.75	19.5
ST+R: ST+ 0..2 mg/E15 R5020										19.1666	19.1249	19.4583	20.5	20.4166
														19.25
