# Supplementary material for: Targeting FKBP51 prevents stress-induced preterm birth
Source: EMBO Mol Med. 2025 Mar 17;17(4):775–96. doi: 10.1038/s44321-025-00211-9 (PMC11982339; doi:10.1038/s44321-025-00211-9)
Supplement: Supplementary file 6 — Source data Fig. 4 [file 44321_2025_211_MOESM6_ESM.zip › Figure 4/Figure 4D numerical data of litter size.xlsx]

## Sheet: Figure 4D
Figure 4D: Litter size	NST (n=12 dams)	ST (n=12 dams)	ST+J2 (n=13 dams)	ST+P4 (n=13 dams)	ST+P4 +J2 (n=13 dams)	ST+R (n=10 dams)	ST+R +J2 (n=8 dams)
	10	8	10	8	6	8	8
	8	6	8	7	7	9	8
	9	7	8	9	7	9	7
	11	8	9	6	8	7	8
	6	8	8	8	9	8	9
	7	7	9	8	7	8	10
	9	9	8	8	8	8	2
	8	8	9	8	8	8	9
	9	6	8	7	9	8
	9	7	9	8	8	8
	9	9	8	9	9
	10	10	8	8	8
			8	8	11
Column	N	Mean	Std Dev	Std. Error
NST: Nonstress control	12	8.75	1.357	0.392
ST: Stress	12	7.75	1.215	0.351
ST+J2: ST+ 20 ug 15dPGJ2	13	8.462	0.66	0.183
ST+P4: ST+0.2 mg Progesterone	13	7.846	0.801	0.222
ST+J2+P4	13	8.077	1.256	0.348
ST+R: ST+ 0..2 mg/E15 R5020	10	8.1	0.568	0.18
ST+R+J2	8	7.625	2.446	0.865
Note: mice experince stillbirth or dysctocia in R or R+J2 are excluded to calculate litter size
