# Supplementary material for: Targeting FKBP51 prevents stress-induced preterm birth
Source: EMBO Mol Med. 2025 Mar 17;17(4):775–96. doi: 10.1038/s44321-025-00211-9 (PMC11982339; doi:10.1038/s44321-025-00211-9)
Supplement: Supplementary file 6 — Source data Fig. 4 [file 44321_2025_211_MOESM6_ESM.zip › Figure 4/Figure 4E numerical data of birth weigth.xlsx]

## Sheet: Figure 4E
Figure 4E: Birth weigth (gr)	NST (n=84)	ST (n=73)	ST+J2 (n=99)	ST+P4 (n=83)	ST+P4+J2 (n=73)	ST+R (66)	ST+R +J2 (n=53)
Female and Male together	1.296	1.031	1.134	1.002	1.038	1.117	1.204
	1.297	1.021	1.071	1.031	1.218	1.082	1.281
	1.296	0.901	0.969	1.043	1.055	1.274	1.301
	1.302	1.098	1.102	1.008	0.928	1.248	1.381
	1.383	0.971	1.053	1.017	1.054	1.256	1.215
	1.274	1.018	1.068	1.011	1.066	1.064	1.224
	1.338	0.942	1.011	1.126	0.956	1.075	1.208
	1.315	0.972	1.092	1.085	1.117	1.023	1.218
	1.275	0.93	0.982	1.1031	1.16	0.964	1.201
	1.256	0.839	1.068	1.024	1.132	1.193	1.29
	1.321	1.047	1.238	1.199	1.06	1.145	1.301
	1.341	0.878	1.232	1.215	1.191	1.066	1.236
	1.345	0.908	1.233	1.165	1.099	1.071	1.301
	1.242	0.907	1.298	1.175	1.293	1.014	1.108
	1.393	1.104	1.295	1.143	1.306	1.081	1.285
	1.289	1.097	1.288	1.181	1.255	1.128	1.297
	1.332	0.904	1.277	1.213	1.277	1.168	1.306
	1.249	0.924	1.187	1.176	1.192	0.931	1.35
	1.281	0.907	1.186	1.252	1.2	1.258	1.296
	1.308	0.934	1.155	1.035	1.372	1.238	1.162
	1.24	0.902	1.166	1.058	1.272	1.097	1.125
	1.384	0.929	1.162	1.031	1.127	1.066	1.161
	1.402	0.894	1.161	1.065	1.095	1.082	1.168
	1.494	0.902	1.164	1.131	1.218	1.25	1.241
	1.33	0.971	1.222	0.93	1.156	1.291	1.228
	1.25	1.049	1.036	1.074	1.211	1.197	1.218
	1.344	0.873	1.105	1.141	1.278	1.152	1.182
	1.305	0.901	1.061	0.915	1.251	1.089	1.233
	1.319	0.871	1.037	0.982	1.174	1.138	1.236
	1.238	1.003	1.112	1.142	1.364	0.917	0.943
	1.348	0.914	1.202	1.042	1.386	1.098	1.236
	1.407	0.897	1.138	0.978	1.342	1.189	1.165
	1.327	0.991	1.126	1.016	1.318	1.118	1.222
	1.347	0.838	1.208	1.28	1.403	1.256	1.12
	1.569	0.881	1.111	1.226	1.328	1.172	1.166
	1.566	0.831	1.257	0.973	1.364	1.156	1.119
	1.307	0.98	1.214	1.286	1.316	1.17	1.184
	1.298	1.047	1.122	1.013	1.243	1.241	1.304
	1.325	0.983	1.294	0.956	1.157	1.413	1.192
	1.361	0.926	1.26	1.234	1.24	1.383	1.129
	1.312	1.081	1.333	1.238	1.231	1.5	1.138
	1.406	0.835	1.211	1.214	1.233	0.98	1.15
	1.408	0.801	1.183	1.19	1.316	1.008	1.221
	1.372	0.974	1.26	1.113	1.185	1.012	1.342
	1.316	1.059	1.184	1.189	1.216	0.978	1.374
	1.401	1.038	1.21	1.214	1.261	0.98	1.212
	1.301	1.044	1.214	1.225	1.246	1.042	1.238
	1.352	1.075	1.24	1.237	1.202	1.132	1.161
	1.334	1.04	1.263	1.142	1.305	1.422	1.231
	1.36	0.998	1.286	0.914	1.264	1.312	1.244
	1.361	0.966	1.228	1.256	1.246	1.375	1.269
	1.386	1.048	1.268	1.186	1.191	1.349	1.154
	1.238	0.652	1.307	1.225	1.26	1.051	1.075
	1.367	1.174	1.256	1.221	1.217	0.984
	1.334	1.034	1.259	1.312	1.286	1.102
	1.312	1.071	1.29	1.171	1.285	1.123
	1.383	1.198	1.216	1.176	1.272	1.235
	1.35	0.946	1.257	1.258	1.343	0.95
	1.282	1.075	1.202	1.234	1.185	1.203
	1.201	1.04	1.162	1.284	1.272	1.082
	1.321	1.093	1.084	1.268	0.982	1.13
	1.348	1.045	1.218	1.216	1.207	1.1008
	1.367	1.071	1.178	1.08	1.191	0.997
	1.32	1.041	1.07	1.206	1.12	1.156
	1.316	0.916	1.185	1.222	1.318	1.17
	1.246	1.017	1.148	1.095	1.191	1.026
	1.289	1.024	1.098	1.098	1.058
	1.279	1.043	1.216	1.066	1.187
	1.29	1.035	1.113	1.033	1.211
	1.332	1.197	1.135	1.126	1.246
	1.294	1.098	1.203	1.031	1.208
	1.275	1.075	1.21	1.106	1.211
	1.34	1.106	1.181	1.218	1.191
	1.326		1.186	1.157
	1.346		1.264	1.154
	1.292		1.224	1.201
	1.218		1.252	1.218
	1.215		1.303	1.198
	1.289		1.276	1.178
	1.384		1.202	1.199
	1.329		0.982	1.194
	1.324		1.226	1.146
	1.32		1.203	1.231
	1.305		1.194
			1.226
			1.188
			1.054
			1.042
			1.16
			1.194
			1.261
			1.177
			1.096
			1.286
			1.241
			1.156
			1.221
			1.108
			1.144
Column	total pups #	Mean	Std Dev	Std. Error
NST (n=12 dams)	84	1.327	0.0633	0.0069
ST (n=12 dams)	73	0.984	0.0979	0.0115
ST+J2 (n=13 dams)	99	1.18	0.0819	0.00823
ST+P4 (n=13 dams)	83	1.136	0.0981	0.0108
ST+J2+P4 (n=13 dams)	73	1.213	0.1	0.0117
ST+R (n=10 dams)	66	1.14	0.127	0.0156
ST+R+J2 (n=8 dams)	53	1.218	0.0799	0.011
