# Supplementary material for: Targeting FKBP51 prevents stress-induced preterm birth
Source: EMBO Mol Med. 2025 Mar 17;17(4):775–96. doi: 10.1038/s44321-025-00211-9 (PMC11982339; doi:10.1038/s44321-025-00211-9)
Supplement: Supplementary file 6 — Source data Fig. 4 [file 44321_2025_211_MOESM6_ESM.zip › Figure 4/Figure 4F numerical data of birth weigth.xlsx]

## Sheet: Figure 4F
Figure 4F: Birth weigth (gr)	Female NST (n=53)	FemaleST (n=38)	Female ST+J2 (n=48)	Female ST+P4 (n=46)	Female ST+P4+J2 (n=35)	Female ST+R (31)	Female ST+R +J2 (n=25)		Male NST (n=31)	MaleST (n=35)	Male ST+J2 (n=51)	Male ST+P4 (n=37)	Male ST+P4+J2 (n=38)	Male ST+R (35)	Male ST+R +J2 (n=28)
	1.296	1.018	1.134	1.002	1.038	1.117	1.204		1.338	1.031	1.068	1.017	1.218	1.274	1.301
	1.297	0.942	1.071	1.031	0.982	1.082	1.281		1.315	1.021	1.011	1.011	1.055	1.248	1.381
	1.296	0.972	0.969	1.043	1.054	1.064	1.201		1.275	0.901	1.092	1.1031	0.956	1.256	1.215
	1.302	0.93	1.102	1.008	1.066	1.075	1.29		1.393	1.098	0.982	1.024	1.117	1.193	1.224
	1.383	0.839	1.053	1.126	1.16	1.023	1.301		1.384	0.971	1.068	1.199	1.06	1.145	1.208
	1.274	0.878	1.238	1.085	1.132	0.964	1.297		1.402	1.047	1.298	1.213	1.191	1.066	1.218
	1.256	0.908	1.232	1.215	1.293	1.081	1.296		1.494	0.907	1.295	1.176	1.099	1.071	1.236
	1.321	0.904	1.233	1.165	1.306	1.128	1.162		1.407	1.104	1.288	1.252	1.277	1.014	1.301
	1.341	0.924	1.186	1.175	1.255	1.168	1.125		1.327	1.097	1.277	1.058	1.192	1.258	1.108
	1.345	0.894	1.155	1.143	1.127	0.931	1.161		1.347	0.907	1.187	0.93	1.2	1.238	1.285
	1.242	0.902	1.166	1.181	1.095	1.066	1.218		1.312	0.934	1.162	1.074	1.372	1.097	1.306
	1.289	0.871	1.105	1.035	1.218	1.082	1.182		1.406	0.902	1.161	1.141	1.272	1.291	1.35
	1.332	0.991	1.061	1.031	1.364	1.25	1.233		1.408	0.929	1.164	0.978	1.156	1.197	1.168
	1.249	0.838	1.037	1.065	1.386	1.089	1.236		1.352	0.873	1.222	1.016	1.211	1.152	1.241
	1.281	0.881	1.112	1.131	1.342	1.138	0.943		1.334	1.049	1.036	1.234	1.278	1.098	1.228
	1.308	0.831	1.202	0.915	1.318	0.917	1.166		1.36	0.971	1.126	1.113	1.251	1.189	1.236
	1.24	0.98	1.138	0.982	1.243	1.118	1.119		1.361	0.901	1.208	1.189	1.174	1.256	1.165
	1.33	0.835	1.257	1.142	1.157	1.413	1.184		1.383	1.003	1.111	1.214	1.403	1.172	1.222
	1.25	0.801	1.214	1.042	1.316	0.98	1.304		1.35	0.914	1.294	1.225	1.328	1.156	1.12
	1.344	0.974	1.122	1.28	1.185	1.008	1.192		1.32	0.897	1.26	1.237	1.364	1.17	1.138
	1.305	1.059	1.183	1.226	1.216	1.012	1.129		1.316	1.047	1.333	1.256	1.316	1.241	1.15
	1.319	1.038	1.26	0.973	1.261	0.978	1.342		1.246	0.983	1.211	1.186	1.24	1.383	1.221
	1.238	0.998	1.184	1.286	1.246	1.422	1.212		1.289	0.926	1.21	1.225	1.231	1.5	1.374
	1.348	0.966	1.268	1.013	1.191	1.349	1.238		1.34	1.081	1.214	1.234	1.233	0.98	1.231
	1.569	1.048	1.307	0.956	1.272	1.051	1.161		1.326	1.044	1.24	1.284	1.246	1.042	1.244
	1.566	0.652	1.256	1.238	1.343	0.984			1.346	1.075	1.263	1.268	1.202	1.132	1.269
	1.307	1.174	1.259	1.214	1.185	1.102			1.384	1.04	1.286	1.222	1.305	1.312	1.154
	1.298	1.034	1.216	1.19	1.272	1.082			1.329	1.198	1.228	1.095	1.264	1.375	1.075
	1.325	1.071	1.257	1.142	0.982	1.13			1.324	1.093	1.29	1.098	1.26	1.123
	1.361	0.946	1.202	0.914	1.207	1.1008			1.32	1.045	1.162	1.066	1.217	1.235
	1.372	1.075	1.148	1.221	1.318	0.997			1.305	1.071	1.084	1.033	1.286	0.95
	1.316	1.04	1.098	1.312	1.191					1.197	1.218	1.218	1.285	1.203
	1.401	1.041	1.216	1.171	1.058					1.098	1.178	1.157	1.191	1.156
	1.301	0.916	1.113	1.176	1.187					1.075	1.07	1.154	1.12	1.17
	1.386	1.017	1.21	1.258	1.211					1.106	1.185	1.201	1.246	1.026
	1.238	1.024	1.181	1.216							1.135	1.146	1.208
	1.367	1.043	1.186	1.08							1.203	1.231	1.211
	1.334	1.035	1.264	1.206							1.303		1.191
	1.312		1.224	1.126							1.276
	1.282		1.252	1.031							1.203
	1.201		1.202	1.106							1.194
	1.321		0.982	1.218							1.226
	1.348		1.226	1.198							1.188
	1.367		1.054	1.178							1.194
	1.279		1.042	1.199							1.261
	1.29		1.16	1.194							1.177
	1.332		1.286								1.096
	1.294		1.241								1.156
	1.275										1.221
	1.292										1.108
	1.218										1.144
	1.215
	1.289
Female	Size	Mean	Std Dev	Std. Error					Male	Size	Mean	Std Dev	Std. Error
NST (n=12 dams)	53	1.314	0.068	0.00934					NST (n=12 dams)	31	1.348	0.048	0.00862
ST (n=12 dams)	38	0.955	0.0986	0.016					ST (n=12 dams)	35	1.015	0.088	0.0149
ST+J2 (n=13 dams)	48	1.172	0.082	0.0118					ST+J2 (n=13 dams)	51	1.188	0.0819	0.0115
ST+P4 (n=13 dams)	46	1.127	0.102	0.015					ST+P4 (n=13 dams)	37	1.148	0.0932	0.0153
ST+J2+P4 (n=13 dams)	35	1.205	0.107	0.0181					ST+J2+P4 (n=13 dams)	38	1.222	0.0898	0.0146
ST+R (n=10 dams)	31	1.094	0.123	0.0221					ST+R (n=10 dams)	35	1.182	0.117	0.0198
ST+R+J2 (n=8 dams)	25	1.207	0.0834	0.0167					ST+R+J2 (n=8 dams)	28	1.227	0.0768	0.0145
