# Supplementary material for: Targeting FKBP51 prevents stress-induced preterm birth
Source: EMBO Mol Med. 2025 Mar 17;17(4):775–96. doi: 10.1038/s44321-025-00211-9 (PMC11982339; doi:10.1038/s44321-025-00211-9)
Supplement: Supplementary file 7 — Source data Fig. 5 [file 44321_2025_211_MOESM7_ESM.zip]

Archive with 3 entries (2 files):
- Figure 5/
- Figure 5/Figure 5A concentration number of P4  by ELISA.xlsx
- Figure 5/Figure 5B  concentration number of cort by ELISA.xlsx
