# Supplementary material for: Targeting FKBP51 prevents stress-induced preterm birth
Source: EMBO Mol Med. 2025 Mar 17;17(4):775–96. doi: 10.1038/s44321-025-00211-9 (PMC11982339; doi:10.1038/s44321-025-00211-9)
Supplement: Supplementary file 7 — Source data Fig. 5 [file 44321_2025_211_MOESM7_ESM.zip › Figure 5/Figure 5A concentration number of P4 by ELISA.xlsx]

## Sheet: Figure 5A
Figure 5A: Serum P4 concentration (ng/ml)	NST	ST	ST+J2	ST+P4	ST+P4+J2	ST+R	ST+R+ J2
	1.507	4.999	4.964	23.3	32.51	6.9	9.363
	22.421	6.142	8.497	8.9	17.6	5.571	7.89
	6.788	4.419	5.477	15.295	33.84	8.241	5.127
	4.149	3.271	17.729	25.96	42.17	9.894	3.846
	17.665	3.777	26.421	28.17	55.395	6.9	6.51
Column	Size	Mean	Std Dev	Std. Error
NST: Nonstress control	5	10.506	9.061	4.052
ST: Stress	5	4.522	1.116	0.499
ST+J2: ST+ 20 ug 15dPGJ2	5	12.618	9.263	4.142
ST+P4: ST+0.2 mg Progesterone	5	20.325	8.031	3.592
ST+P4+J2	5	36.303	13.867	6.202
ST+R: ST+ 0..2 mg/E15 R5020	5	7.501	1.637	0.732
ST+R+J2	5	6.547	2.182	0.976
