# Supplementary material for: Targeting FKBP51 prevents stress-induced preterm birth
Source: EMBO Mol Med. 2025 Mar 17;17(4):775–96. doi: 10.1038/s44321-025-00211-9 (PMC11982339; doi:10.1038/s44321-025-00211-9)
Supplement: Supplementary file 7 — Source data Fig. 5 [file 44321_2025_211_MOESM7_ESM.zip › Figure 5/Figure 5B concentration number of cort by ELISA.xlsx]

## Sheet: Figure 5B
Figure 5B: Serum corticosterone concentration (ng/ml)	NST	ST	ST+J2	ST+P4	ST+P4+J2	ST+R	ST+R+ J2
	671.57	896.97	624.12	624.12	650.16	486.24	468.99
	565.17	677.82	650.16	611.64	650.16	363.63	565.17
	599.52	771.57	738.36	460.68	477.51	357.87	663.78
	554.34	587.76	624.12	486.24	636.96	599.52	468.99
	663.78	611.64	789	543.81	543.81	526.29	388.14
Column	Size	Mean	Std Dev	Std. Error
NST: Nonstress control	5	610.876	54.536	24.389
ST: Stress	5	709.152	126.884	56.744
ST+J2: ST+ 20 ug 15dPGJ2	5	685.152	74.649	33.384
ST+P4: ST+0.2 mg Progesterone	5	545.298	72.912	32.607
ST+P4+J2	5	591.72	77.808	34.797
ST+R: ST+ 0..2 mg/E15 R5020	5	466.71	104.93	46.926
ST+R+J2	5	511.014	105.949	47.382
