# Supplementary material for: Targeting FKBP51 prevents stress-induced preterm birth
Source: EMBO Mol Med. 2025 Mar 17;17(4):775–96. doi: 10.1038/s44321-025-00211-9 (PMC11982339; doi:10.1038/s44321-025-00211-9)
Supplement: Supplementary file 8 — Source data Fig. 6 [file 44321_2025_211_MOESM8_ESM.zip]

Archive with 6 entries (5 files):
- Figure 6/
- Figure 6/Figure 6A relative levels of Fkbp5 by qPCR.xlsx
- Figure 6/Figure 6B relative levels of Oxtr by qPCR.xlsx
- Figure 6/Figure 6C relative levels of Akr1c18 by qPCR.xlsx
- Figure 6/Figure 6D relative levels of Il1b by qPCR.xlsx
- Figure 6/Figure 6E relative levels of ptgs2 by qPCR.xlsx
