# Supplementary material for: Targeting FKBP51 prevents stress-induced preterm birth
Source: EMBO Mol Med. 2025 Mar 17;17(4):775–96. doi: 10.1038/s44321-025-00211-9 (PMC11982339; doi:10.1038/s44321-025-00211-9)
Supplement: Supplementary file 8 — Source data Fig. 6 [file 44321_2025_211_MOESM8_ESM.zip › Figure 6/Figure 6A relative levels of Fkbp5 by qPCR.xlsx]

## Sheet: Figure 6A
Figure 6A: Fkbp5 fold change	NST	ST	ST+J2	ST+P4	ST+P4+J2	ST+R	ST+R+J2
NST: Nonstress control	1.8685	5.7785	0.6207	0.4389	0.6727	0.3523	0.8272
ST: Stress	2.3543	3.9994	0.3017	0.8191	1.1144	0.7921	0.4778
ST+J2: ST+ 20 ug 15dPGJ2	1.733	3.7425	1.1248	0.4645	0.5606	0.2331	0.8074
ST+P4: ST+0.2 mg Progesterone	0.5133	2.8852	0.5252	0.509	0.3448	2.9029	2.3754
ST+R: ST+ 0..2 mg/E15 R5020	0.2555	0.8734	0.3501	0.4718	1.3057	1.2394	1.283
Column	Size	Mean	Std Dev	Std. Error
NST: Nonstress control	5	1.345	0.911	0.408
ST: Stress	5	3.456	1.787	0.799
ST+J2: ST+ 20 ug 15dPGJ2	5	0.584	0.329	0.147
ST+P4: ST+0.2 mg Progesterone	5	0.541	0.158	0.0705
ST+P4+J2	5	0.8	0.399	0.178
ST+R: ST+ 0..2 mg/E15 R5020	5	1.104	1.081	0.483
ST+R+J2	5	1.154	0.74	0.331
