# Supplementary material for: Targeting FKBP51 prevents stress-induced preterm birth
Source: EMBO Mol Med. 2025 Mar 17;17(4):775–96. doi: 10.1038/s44321-025-00211-9 (PMC11982339; doi:10.1038/s44321-025-00211-9)
Supplement: Supplementary file 8 — Source data Fig. 6 [file 44321_2025_211_MOESM8_ESM.zip › Figure 6/Figure 6B relative levels of Oxtr by qPCR.xlsx]

## Sheet: Figure 6B
Figure 6B: Oxtr fold change	NST	ST	ST+J2	ST+P4	ST+P4+J2	ST+R	ST+R+J2
	1.276	4.5409	0.1616	0.1303	0.1805	0.4438	0.2372
	0.5469	2.581	0.4476	0.4424	0.3151	0.2228	0.3462
	1.2258	1.3033	0.2098	0.2192	0.0373	0.2109	0.4708
	1.307	1.7141	0.4505	0.1289	0.1185	0.0616	0.077
	0.8945	1.487	0.6142	0.0654	0.0725	0.1093	0.1192
Column	Size	Mean	Std Dev	Std. Error
NST: Nonstress control	5	1.05	0.326	0.146
ST: Stress	5	2.325	1.332	0.596
ST+J2: ST+ 20 ug 15dPGJ2	5	0.377	0.188	0.084
ST+P4: ST+0.2 mg Progesterone	5	0.197	0.148	0.066
ST+P4+J2	5	0.145	0.109	0.0489
ST+R: ST+ 0..2 mg/E15 R5020	5	0.21	0.147	0.0659
ST+R+J2	5	0.25	0.162	0.0725
