# Supplementary material for: Targeting FKBP51 prevents stress-induced preterm birth
Source: EMBO Mol Med. 2025 Mar 17;17(4):775–96. doi: 10.1038/s44321-025-00211-9 (PMC11982339; doi:10.1038/s44321-025-00211-9)
Supplement: Supplementary file 8 — Source data Fig. 6 [file 44321_2025_211_MOESM8_ESM.zip › Figure 6/Figure 6C relative levels of Akr1c18 by qPCR.xlsx]

## Sheet: Figure 6C
Figure 6C: Akr1c18 fold change	NST	ST	ST+J2	ST+P4	ST+P4+J2	ST+R	ST+R+J2
	0.3573	3.2888	3.0208	2.5978	3.07	3.1266	4.7619
	2.8795	7.1663	5.8953	5.9881	1.331	2.1609	1.8459
	1.3293	3.4452	4.0259	2.7879	1.7909	2.9326	2.4551
	0.6507	4.9537	2.2559	7.49	2.7119	2.9586	1.0402
	1.1238	3.6799	2.6521	4.6146	2.286	2.4056	0.8045
Column	Size	Mean	Std Dev	Std. Error
NST: Nonstress control	5	1.268	0.979	0.438
ST: Stress	5	4.507	1.625	0.727
ST+J2: ST+ 20 ug 15dPGJ2	5	3.57	1.457	0.651
ST+P4: ST+0.2 mg Progesterone	5	4.696	2.093	0.936
ST+P4+J2	5	2.238	0.697	0.312
ST+R: ST+ 0..2 mg/E15 R5020	5	2.717	0.412	0.184
ST+R+J2	5	2.182	1.585	0.709
