# Supplementary material for: Targeting FKBP51 prevents stress-induced preterm birth
Source: EMBO Mol Med. 2025 Mar 17;17(4):775–96. doi: 10.1038/s44321-025-00211-9 (PMC11982339; doi:10.1038/s44321-025-00211-9)
Supplement: Supplementary file 8 — Source data Fig. 6 [file 44321_2025_211_MOESM8_ESM.zip › Figure 6/Figure 6D relative levels of Il1b by qPCR.xlsx]

## Sheet: Figure 6D
Figure 6D: Il1b fold change	NST	ST	ST+J2	ST+P4	ST+P4+J2	ST+R	ST+R+J2
	4.1459	0.3492	0.3265	0.1143	0.2636	0.2143	0.3952
	4.0862	0.751	0.7311	0.1342	1.1394	0.1098	0.2864
	2.3841	0.4589	0.4828	0.0981	0.6758	0.1381	0.1926
	0.1678	0.6794	1.7837	0.2819	0.1948	0.3017	0.3355
	0.1475	0.6276	0.3907	0.3222	0.7235	0.2996	0.814
Column	Size	Mean	Std Dev	Std. Error
NST: Nonstress control	5	2.186	1.982	0.887
ST: Stress	5	0.573	0.165	0.0738
ST+J2: ST+ 20 ug 15dPGJ2	5	0.743	0.602	0.269
ST+P4: ST+0.2 mg Progesterone	5	0.19	0.104	0.0465
ST+P4+J2	5	0.599	0.384	0.172
ST+R: ST+ 0..2 mg/E15 R5020	5	0.213	0.0889	0.0398
ST+R+J2	5	0.405	0.241	0.108
