# Supplementary material for: Targeting FKBP51 prevents stress-induced preterm birth
Source: EMBO Mol Med. 2025 Mar 17;17(4):775–96. doi: 10.1038/s44321-025-00211-9 (PMC11982339; doi:10.1038/s44321-025-00211-9)
Supplement: Supplementary file 8 — Source data Fig. 6 [file 44321_2025_211_MOESM8_ESM.zip › Figure 6/Figure 6E relative levels of ptgs2 by qPCR.xlsx]

## Sheet: Figure 6E
Figure 6E: Ptgs2 fold change	NST	ST	ST+J2	ST+P4	ST+P4+J2	ST+R	ST+R+J2
	1.0122	0.8865	0.349	0.7819	0.7485	0.2628	1.4163
	2.1132	0.9577	0.3748	0.5834	0.1963	0.902	0.364
	1.8061	1.2317	0.4433	0.7118	0.9514	0.2645	1.0365
	0.4843	1.2107	0.8854	0.5799	0.9734	0.9836	0.5032
	0.5345	1.4887	0.7667	0.5559	0.7577	0.9635	0.7519
Column	Size	Mean	Std Dev	Std. Error
NST: Nonstress control	5	1.19	0.74	0.331
ST: Stress	5	1.155	0.24	0.108
ST+J2: ST+ 20 ug 15dPGJ2	5	0.564	0.245	0.11
ST+P4: ST+0.2 mg Progesterone	5	0.643	0.0989	0.0442
ST+P4+J2	5	0.725	0.314	0.14
ST+R: ST+ 0..2 mg/E15 R5020	5	0.675	0.377	0.169
ST+R+J2	5	0.814	0.423	0.189
